# Supplementary material for: Formation of Cysteine Adducts with Chlorogenic Acid in Coffee Beans
Source: Foods. 2024 May 25;13(11):1660. doi: 10.3390/foods13111660 (PMC11171587; doi:10.3390/foods13111660)
Supplement: Supplementary file 1 [file foods-13-01660-s001.zip]

Archive with 1 entries (1 files):
- foods-3007733-supplementary.pdf
